# Supplementary material for: Se-O Bond Is Unique to High Se Enriched Sweet Potato Stem Protein with Better Antioxidant Ability
Source: Foods. 2021 Dec 9;10(12):3064. doi: 10.3390/foods10123064 (PMC8701230; doi:10.3390/foods10123064)
Supplement: Supplementary file 1 [file foods-10-03064-s001.zip]

Archive with 1 entries (1 files):
- foods-1450811-Supplementary.pdf
